# Supplementary material for: Breast cancer prognosis is better in patients who develop subsequent metachronous thyroid cancer
Source: PLoS One. 2019 May 1;14(5):e0215948. doi: 10.1371/journal.pone.0215948 (PMC6493754; doi:10.1371/journal.pone.0215948)
Supplement: S1 Table — (XLSX) [file pone.0215948.s001.xlsx]

## Sheet: table S1
	Tabel S1: Multivariate analyses for OS and DSS in BC patients with SMC
	Variable	OS(Overall survival )				DSS(Disease-special survival )
		p value	HR	95 % CI		p value	HR	95 % CI
	Race
	White		1	Reference			1	Reference
	Black	<0.001	1.138	1.086	1.193	<0.001	1.20166	1.13328	1.27417
	Others	<0.001	0.831	0.778	0.889	<0.001	0.859493	0.789519	0.935668
	Breast histology
	Infiltrating lobular carcinoma		1	Reference			1	Reference
	Infiltrating ductal carcinoma	0.001	0.907	0.857	0.96	0.0012	0.885613	0.822848	0.953166
	Mixed invasive carcinoma	<0.001	0.855	0.797	0.917	0.00324229	0.873388	0.798111	0.955766
	Inflammatory carcinoma	<0.001	1.641	1.397	1.928	<0.001	1.82786	1.52588	2.18962
	Grade
	I		1	Reference			1	Reference
	II	0.002	1.071	1.026	1.119	0.0037941	1.08905	1.02793	1.15381
	III	<0.001	1.133	1.08	1.189	<0.001	1.24621	1.17	1.32738
	IV	0.295	0.931	0.815	1.064	0.752612	0.972931	0.820304	1.15396
	TNM Stage
	I		1	Reference			1	Reference
	II	<0.001	1.29034	1.24258	1.33994	0.694002	0.902316	0.540713	1.50574
	III	<0.001	2.18741	2.0766	2.30412	0.549764	1.1693	0.700387	1.95216
	IV	<0.001	3.57482	3.2534	3.92801	0.00425558	2.11736	1.26595	3.54139
	Chemotherapy
	Yes		1	Reference			1	Reference
	No/Unknown	<0.001	1.515	1.46	1.573	<0.001	1.26839	1.21013	1.32946
	Radiation therapy
	Yes		1	Reference			1	Reference
	No/Unknown	<0.001	1.232	1.194	1.271	<0.001	1.18255	1.13586	1.23115
	PR-positive
	Yes		1	Reference			1	Reference
	No	<0.001	1.076	1.037	1.117	<0.001	1.13096	1.07892	1.18551
	Her-2-positive
	Yes		1	Reference			1	Reference
	No	0.648	1.048	0.856	1.284	0.0560612	1.28639	0.993509	1.66561
	With a second metachronous TC
	No		1	Reference			1	Reference
	Yes	<0.001	0.248	0.209	0.294	<0.001	0.226644	0.180831	0.284065
